# Supplementary material for: Ingestion of Soybean Sprouts Containing a HASPIN Inhibitor Improves Condition in a Mouse Model of Alzheimer’s Disease
Source: Biology (Basel). 2023 Feb 16;12(2):320. doi: 10.3390/biology12020320 (PMC9953708; doi:10.3390/biology12020320)
Supplement: Supplementary file 1 [file biology-12-00320-s001.zip]

Archive with 1 entries (1 files):
- biology-2217531-supplementary.pdf
